# Supplementary material for: The Impact of Different Patterns of Residual Disease on Long-Term Oncological Outcomes in Breast Cancer Patients Treated with Neo-Adjuvant Chemotherapy
Source: Cancers (Basel). 2024 Jan 16;16(2):376. doi: 10.3390/cancers16020376 (PMC10814808; doi:10.3390/cancers16020376)
Supplement: Supplementary file 1 [file cancers-16-00376-s001.zip]

Archive with 1 entries (1 files):
- cancers-2807930-supplementary.xlsx
