# Supplementary material for: The Impact of Different Patterns of Residual Disease on Long-Term Oncological Outcomes in Breast Cancer Patients Treated with Neo-Adjuvant Chemotherapy
Source: Cancers (Basel). 2024 Jan 16;16(2):376. doi: 10.3390/cancers16020376 (PMC10814808; doi:10.3390/cancers16020376)
Supplement: Supplementary file 1 [file cancers-16-00376-s001.zip › cancers-2807930-supplementary.xlsx]

## Sheet: Tabella leggibile
Istologico	ID	1ry Tum Bed Area: (mmxmm)	% Overall Cancer Cellularity :	% cancer That Is in situ Disease:	Num positive LN:	Diameter of largest mtx (mm):	Residual Cancer Burden:	RCB	Pattern crescita	Response	Lombardia	Data di nascita	Data I intervento	Età I intervento	Età>50	Menopausa	LATO LESIONE	SEDE LESIONE	Mammografia	Eco mamm/asc	Data biopsia	Biopsia ascella	RM	Dim pre	Dim pre>33	PET	unico/multiplo	cT	cT1-2-3-4	cN	cM	ER%	PgR%	KI67%	HER2	FISH	1° FARMACO	2° FARMACO	1° FARMACO	2° FARMACO	CICLI 1°	CICLI 2°	CHT	Anthracycline	CHT complete	Tipo I intervento	BLS	Num LS	pN (sn)
2009-7842	7972	11x11	7	2	0	°	1,335, RCB-I	1	C	2	1	1951-11-06	2009-04-16	56	1	1	0	Infero-esterno	0	1	2007-07-15	0	0	°	°	1	1	1c	1	0	1	0	0	10	3+	°	Taxani	Trastuzumab	Docetaxel	Trastuzumab	6	6	2	0	1	1	1	1	0 (sn)
2009-24013	28895	12x12	5	60	0	°	1.098, RCB-I	1	S	1	1	1966-01-17	2009-11-13	43	0	0	0	Supero-esterno	0	1	2009-06-19	0	0	°	°	0	1	2	1	1	0	70	0	5	0/1+	°	Antraciclina + Taxani	°	AT	°	6	°	3	1	1	1	1	1	0 (sn)
I2019-018624	55725	27x14	95	1	6	12	4.162, RCB-III	3	C	2	1	1946-07-22	2019-05-10	72	1	1	0	Supero-esterno	1	1	2018-09-25	1	0	°	°	1	1	2	1	1	0	0	0	90	0/1+	°	Antraciclina	Taxani	EC	Paclitaxel	4	12	3	1	1	1	0	°	°
2009-12742	57330	100x100	5	1	3	20	3.756, RCB-III	3	C	2	1	1964-06-12	2009-06-15	45	0	0	1	Infero-esterno	1	1	2009-01-26	0	0	°	°	0	1	2	1	1	0	5	5	50	3+	°	Antraciclina + Taxani	°	AT	°	6	°	3	1	1	2	0	°	°
I2016-034139	57783	32x32	20	30	0	°	1.807, RCB-II	2	C	2	0	1968-05-24	2016-12-15	46	0	0	1	Supero-esterno	0	1	2016-10-19	0	0	40	1	1	1	2	1	1	1	70	0	15	3+	°	Antraciclina	Taxani	AC	Docetaxel + Trastuzumab	4	8+8	3	1	1	1	0	°	°
I2016-000987	65104	74x74	60	20	6	13	4.462, RCB-III	3	C	2	1	1964-12-16	2016-01-14	51	1	0	0	Regione areolare	0	1	2015-06-01	0	0	°	°	0	1	4b	2	0	0	75	60	25	0/1+	°	Antraciclina	Taxani	AC	Docetaxel	4	4	3	1	1	2	0	°	°
I2012-019015	65171	40x40	5	0	0	°	1.575, RCB-II	2	S	1	1	1955-07-30	2012-08-02	57	1	1	1	Supero-esterno	0	1	2012-01-13	0	1	60	1	0	1	3	2	1	0	0	0	35	3+	°	Antraciclina	Trastuzumab	AC	Trastuzumab	4	4	1	1	1	2	0	°	°
I2015-019502	72254	41x41	30	0	0	°	2.145, RCB-III	3	S	1	1	1974-12-12	2015-07-27	41	0	0	0	Esterno-centrale	1	1	2014-11-26	0	1	23	0	1	2	2	1	1	0	90	40	10	0/1+	°	Antraciclina	Taxani	AC	Docetaxel	4	4	3	1	1	2	0	°	°
I2018-011058	93433	27x17	90	1	0	°	2.311, RCB-II	3	S	1	1	1942-12-21	2018-03-20	75	1	1	0	Supero-interno	1	1	2018-07-31	0	0	30	0	1	1	2	1	0	0	0	0	80	0/1+	°	Antraciclina	Taxani	EC	Paclitaxel	4	12	3	1	1	1	1	1	0 (sn)
I2015-031788	116640	9x9	70	10	1	1	2.88, RCB-II	3	S	1	1	1949-06-28	2015-12-17	66	1	1	0	Esterno-centrale	1	1	2015-04-21	0	0	28	0	1	2	2	1	1	0	90	0	22	2+	1	Antraciclina	Taxani	AC	Docetaxel + Trastuzumab	4	4+4	3	1	1	1	1	2	Mi(sn)
2009-10439	122687	55x55	65	0	27	23	4.728, RCB-III	3	C	2	1	1962-03-10	2009-05-15	46	0	1	1	Esterno-centrale	1	1	2009-04-15	0	0	30	0	0	2	4b	2	1	0	0	0	85	3+	°	Antraciclina	°	AC	°	3	°	1	1	0	2	0	°	°
I2014-028566	148818	26x26	60	10	1	2	3.319, RCB-III	3	C	2	1	1975-09-19	2014-11-25	39	0	1	0	Supero-esterno	1	1	2014-05-15	0	0	25	0	0	1	2	1	0	0	98	98	22	2+	0	Antraciclina	Taxani	AC	Docetaxel	4	3	3	1	0	1	1	2	1(sn)
I2012-012018	160338	10x10	5	0	0	°	1.244, RCB-I	1	S	1	1	1967-07-28	2012-05-17	44	0	0	0	Infero-centrale	1	1	2011-10-19	0	0	80	1	0	1	3	2	0	0	0	0	60	0/1+	°	Antraciclina	Taxani	FEC	Paclitaxel	4	12	3	1	1	2	1	1	0 (sn)
I2015-030218	180972	81x81	45	25	0	°	°	°	C	2	1	1968-01-25	2015-11-27	47	0	0	0	Supero-esterno	1	1	2014-12-19	0	0	21	0	1	1	2	1	1	1	70	50	80	0/1+	°	Antraciclina	°	AC	°	6	°	1	1	1	2	0	°	°
I2013-031795	185339	42x42	35	0	1	13	3.757, RCB-III	3	S	1	1	1937-01-28	2013-12-20	76	1	1	1	Supero-centrale	0	1	2013-03-20	0	0	51	1	0	1	3	2	1	0	60	0	20	0/1+	°	Antraciclina	Taxani	AC	Paclitaxel	4	9	3	1	1	1	0	°	°
I2011-015230	205616	16x16 (misurata da me)	5	0	1	8	2.772, RCB-II	3	S	1	1	1935-11-30	2011-06-24	76	1	1	0	Ignoto	0	1	2010-12-29	0	0	°	°	0	2	4	2	1	0	90	10	15	0/1+	°	Taxani	°	Paclitaxel	°	13	°	2	0	1	2	0	°	°
2008-21121	212235	23x23	65	4	0	°	2.202, RCB-II	3	C	2	1	1954-08-28	2008-11-20	54	1	1	0	Supero-esterno	1	1	2008-05-29	0	0	35	1	0	1	4	2	0	0	90	90	10	0/1+	°	Antraciclina + Taxani	°	AT	°	6	°	3	1	1	2	0	°	°
I2016-003411	217929	64x64	80	20	4	5	4.192, RCB-III	3	C	2	1	1949-11-29	2016-02-09	66	1	1	0	Supero-esterno	1	1	2016-06-25	0	0	20	0	1	1	4	2	1	1	90	0	30	0/1+	°	Antraciclina	Taxani	AC	Docetaxel	4	4	3	1	1	2	0	°	°
2009-4142	270379	21x21	40	0	9	22	4.123, RCB-III	3	C	2	1	1963-01-19	2009-03-03	45	0	0	0	Supero-esterno	1	1	2008-06-15	0	0	°	°	0	1	3	2	1	0	80	60	8	0/1+	°	Antraciclina + Taxani	°	AT	°	6	°	3	1	1	1	1	1	1(sn)
I2018-011296	295807	27x15	90	1	0	°	2287, RCB-II	3	C	2	1	1972-04-06	2018-03-22	45	0	0	0	Supero-esterno	1	1	2017-07-07	0	0	29	0	1	1	2	1	0	0	5	1	40	2+	0	Antraciclina	Taxani	AC	Paclitaxel	4	11	3	1	1	2	1	1	0 (sn)
I2018-001280	298582	18x12	90	90	2	2	2.706, RCB-II	3	S	1	1	1968-03-31	2018-01-12	49	0	0	0	Diffuso	1	1	°	0	0	18	0	1	1	4b	2	1	0	0	0	45	3+	°	Antraciclina	Taxani	AC	Docetaxel + Trastuzumab	4	4+4	3	1	1	2	0	°	°
2008-21386	312472	15x15	20	35	0	°	1.568, RCB-II	2	S	1	1	1969-12-27	2008-11-26	39	0	0	1	Supero-esterno	0	1	2008-05-15	0	0	°	°	0	2	1c	1	0	0	°	°	°	0/1+	°	Antraciclina	°	AC	°	4	°	1	1	1	2	0	°	°
I2014-028538	314616	plurime neoformazioni, la maggiore 25x25, per formula usato 25	35	2	1	5	3.332, RCB-III	3	C	2	1	1965-12-03	2014-11-25	49	0	1	0	Diffuso	0	1	2014-05-14	0	0	°	°	1	1	1c	1	1	1	90	80	25	0/1+	°	Antraciclina	°	EC	°	6	°	1	1	1	2	0	°	°
2009-2267	315586	39x39	90	5	4	25	4.592, RCB-III	3	C	2	1	1945-08-13	2009-02-05	64	1	1	1	Esterno-centrale	0	1	2008-10-16	0	0	°	°	0	2	2	1	0	0	95	60	5	0/1+	°	Antraciclina + Taxani	°	AT	°	4	°	3	1	1	2	0	°	°
I2016-010807	401779	16x16	80	5	0	°	2.141, RCB-II	2	C	2	0	1959-06-05	2016-04-26	56	1	1	0	Supero-interno	0	1	2016-08-07	0	0	46	1	1	2	2	1	1	0	0	0	70	0/1+	°	Antraciclina	Taxani	AC	Paclitaxel	4	12	3	1	1	2	1	1	0 (sn)
I2013-021169	407952	5x5	5	100	1	1	1, RCB-I	1	C	2	1	1986-11-26	2013-08-30	27	0	0	0	Esterno-centrale	0	1	2013-01-11	0	0	13	0	0	1	1c	1	0	0	85	25	25	3+	°	Antraciclina	Taxani	AC	Docetaxel + Trastuzumab	4	4+4	3	1	1	2	0	°	°
2010-3476	413063	150x150	15	0	7	3	3.866, RCB-III	3	S	1	1	1939-01-23	2010-02-16	70	1	1	0	Regione areolare	0	1	2009-09-16	0	0	15	0	0	1	1c	1	0	0	0	0	40	0/1+	°	Antraciclina	Taxani	AC	Docetaxel	4	4	3	1	1	2	0	°	°
I2019-029872	453899	42x20	45	0	9	14	4.123, RCB-III	3	S	1	1	1969-09-01	2019-07-24	50	0	1	1	Supero-esterno	1	1	2018-11-28	0	0	30	0	1	1	2	1	1	0	0	0	60	0/1+	°	Antraciclina	Taxani	EC	Paclitaxel	4	11	3	1	1	1	0	°	°
I2020-000233	458595	50x20	30	2	4	7	3.697, RCB-III	3	S	1	1	1962-04-20	2020-01-07	57	1	1	1	Supero-esterno	1	1	2019-07-17	1	0	23	0	1	1	2	1	1	0	100	100	20	2+	1	Antraciclina	Taxani	AC	Paclitaxel + Trastuzumab	4	12+12	3	1	1	2	0	°	°
2006-16465	470416	18x18	75	5	3	15	3.766, RCB-III	3	C	2	0	1941-06-23	2006-10-27	71	1	1	1	Esterno-centrale	1	1	2006-02-15	0	0	21	0	0	1	4b	2	1	1	90	70	15	0/1+	°	Antraciclina	°	AC	°	6	°	1	1	1	1	0	°	°
2009-10324	534975	30x30	65	5	0	°	2.3, RCB-II	3	C	2	1	1949-12-08	2009-05-14	60	1	1	1	Supero-centrale	0	1	2009-12-05	0	0	°	°	0	1	4b	2	0	0	95	95	20	2+	°	Antraciclina + Taxani	°	AT	°	6	°	3	1	1	2	1	1	1(sn)
2010-7504	580007	18x18	90	15	0	°	°	°	C	2	1	1968-07-16	2010-04-01	40	0	0	0	Esterno-centrale	1	1	2010-03-17	0	0	°	°	0	1	1b	1	0	1	80	50	25	0/1+	°	Antraciclina + Taxani	°	AT	°	6	°	3	1	1	1	0	°	°
2008-20155	612419	73x73	5	0	5	4	3.275, RCB-II	3	S	1	1	1969-02-21	2008-11-01	39	0	0	1	Infero-centrale	1	1	2008-06-16	0	1	48	1	0	2	2	1	0	0	90	90	20	0/1+	°	Antraciclina + Taxani	°	AT	°	6	°	3	1	1	2	0	°	°
2008-22310	616034	65x65	40	20	0	°	°	°	S	1	1	1959-05-20	2008-12-05	49	0	1	1	Supero-esterno	0	1	2008-06-16	0	0	51	1	0	1	3	2	1	1	95	80	5	0/1+	°	Antraciclina	°	AC	°	6	°	1	1	1	1	0	°	°
2008-21123	640046	16x16	30	40	1	4	2.942, RCB-II	3	S	1	1	1962-03-10	2008-11-20	46	0	0	1	Supero-esterno	1	1	2008-06-15	0	0	21	0	0	1	2	1	0	0	°	°	°	0/1+	°	Antraciclina	°	FEC	°	6	°	1	1	1	1	1	1	1(sn)
2008-21144	640570	75x75 (due lesioni di 2,2 e 1,1, distanti cm 2,4 e con area granulare cm 1,8)	60	5	3	7	4.256, RCB-III	3	S	1	0	1953-06-20	2008-11-20	55	1	1	0	Supero-esterno	1	1	2008-02-15	0	0	°	°	0	1	1c	1	0	0	80	30	10	0/1+	°	Antraciclina	°	FEC	°	3	°	1	1	0	2	0	°	°
2009-239	640720	40x40	10	5	0	°	1.757, RCB-II	2	C	2	1	1941-09-13	2009-01-09	68	1	1	0	Supero-centrale	0	1	°	0	0	°	°	0	2	2	1	0	0	90	70	8	0/1+	°	Antraciclina	Taxani	FEC	Docetaxel	3	3	3	1	0	1	1	1	0 (sn)
2009-228	641527	23x23	5	20	0	°	°	°	S	1	1	1957-11-30	2009-01-08	52	1	1	0	Supero-esterno	0	1	2008-06-01	0	0	50	1	0	1	4	2	1	0	80	60	15	3+	°	Antraciclina	°	AC	°	5	°	1	1	1	1	1	1	0 (sn)
2009-714	644194	14x14	70	1	3	9	3.736, RCB-III	3	C	2	1	1961-11-02	2009-01-16	47	0	0	1	Supero-interno	0	1	2008-05-15	0	0	°	°	0	1	2	1	1	0	°	°	°	0/1+	°	Antraciclina + Taxani	°	AT	°	6	°	3	1	1	2	0	°	°
2009-12615	686447	55x55	10	1	10	19	3.935, RCB-III	3	S	1	1	1937-09-09	2009-06-12	72	1	1	1	Ignoto	0	1	2009-01-09	0	0	°	°	0	1	3	2	1	1	70	70	5	3+	°	Antraciclina	Taxani	AC	Docetaxel + Trastuzumab	4	3+3	3	1	1	1	0	°	°
2009-421	697227	26x26	10	10	0	°	1.618, RCB-II	2	S	1	0	1955-10-07	2009-01-13	54	1	1	0	Supero-esterno	0	1	2008-08-15	0	0	51	1	0	1	3	2	0	0	70	20	10	2+	1	Antraciclina	°	FEC	°	4	°	1	1	1	2	0	°	°
2009-1770	719368	16x16	20	10	0	°	1.676, RCB-II	2	S	1	1	1965-07-18	2009-01-29	43	0	0	1	Supero-esterno	0	1	2008-07-15	0	0	°	°	0	1	1c	1	0	0	80	90	8	0/1+	°	Antraciclina + Taxani	°	AT	°	6	°	3	1	1	1	1	1	0 (sn)
2009-3957	773928	sx penso da referto, no whospital, 21x21	45	100	0	°	°	°	C	2	0	1967-07-07	2009-02-27	42	0	1	0	Supero-esterno	0	1	2008-09-15	0	1	40	1	0	1	2	1	0	0	50	20	10	3+	°	Antraciclina	Taxani	AC	Docetaxel	4	4	3	1	1	1	1	1	0 (sn)
2009-3706	786947	15x15	70	20	1	2	3.135, RCB-II	3	C	2	1	1958-11-29	2009-02-24	50	0	0	0	Supero-interno	0	1	2008-09-15	0	0	°	°	0	2	1c	1	0	0	°	°	°	0/1+	°	Antraciclina	°	FEC	°	6	°	1	1	1	2	0	°	°
2009-18182	889128	17x17	75	5	1	2	3.264, RCB-II	3	C	2	0	1953-04-14	2009-09-07	56	1	1	0	Supero-esterno	1	1	2009-03-18	0	0	°	°	0	1	2	1	0	0	90	60	15	2+	0	Antraciclina + Taxani	°	AT	°	6	°	3	1	1	1	1	3	1(sn)
2009-18257	923847	15x15, 9x9, considerato tot 24x24	80	5	0	°	2.294, RCB-II	3	C	2	1	1963-03-16	2009-09-07	46	0	0	0	Infero-esterno	1	1	2009-03-30	0	0	26	0	0	2	2	1	0	0	80	90	5	0/1+	°	Antraciclina + Taxani	°	AT	°	6	°	3	1	1	2	0	°	°
2009-11288	945167	10x10	20	0	0	°	°	°	S	1	1	1967-07-12	2009-05-26	41	0	0	0	Infero-centrale	1	1	2008-03-15	0	1	°	°	0	1	2	1	1	1	°	°	°	0/1+	°	Antraciclina + Taxani	°	AT	°	6	°	3	1	1	1	1	1	0 (sn)
2009-19868	982868	33x33	80	15	8	14	4.323, RCB-III	3	C	2	0	1939-03-07	2009-09-25	70	1	1	1	Infero-centrale	0	1	2009-04-15	0	0	71	1	0	2	4	2	1	1	90	90	10	0/1+	°	Antraciclina	°	AC	°	6	°	1	1	1	2	0	°	°
2009-19940	1016749	60x60	10	5	34	18	3.951, RCB-III	3	C	2	0	1951-04-11	2009-09-29	58	1	1	1	Regione areolare	1	1	2009-04-22	0	0	25	0	0	1	2	1	1	0	85	15	10	0/1+	°	Antraciclina + Taxani	°	AT	°	6	°	3	1	1	1	0	°	°
2009-21579	1031107	35x35 + xx (non riportata misura del secondo nodulo controlat)	65	40	2	14	°	°	C	2	1	1958-01-25	2009-10-15	51	1	1	0	Infero-interno	1	1	2009-05-06	0	1	55	1	0	1	2	1	0	1	90	90	10	0/1+	°	Antraciclina + Taxani	°	AT	°	6	°	3	1	1	1	1	1	1(sn)
2009-23026	1054627	60x60	70	25	2	7	4.048, RCB-III	3	C	2	1	1957-12-22	2009-11-03	52	1	1	0	Regione areolare	0	1	2009-05-14	0	0	32	0	0	2	2	1	0	0	90	70	5	2+	0	Antraciclina + Taxani	°	AT	°	6	°	3	1	1	1	0	°	°
I2010-6748	1084707	21x21	30	0	1	13	3.461, RCB-III	3	C	2	0	1951-11-22	2010-03-25	58	1	0	0	Esterno-centrale	1	1	2009-05-21	0	0	40	1	0	1	2	1	1	1	80	0	10	0/1+	°	Antraciclina	°	AC	°	4	°	1	1	1	1	0	°	°
2009-23878	1120548	35x35	75	5	14	9	4.252, RCB-III	3	C	2	1	1954-05-10	2009-11-12	55	1	1	1	Interno-centrale	0	1	2009-06-04	0	0	°	°	0	1	1c	1	0	0	0	0	20	2+	1	Antraciclina + Taxani	°	AT	°	6	°	3	1	1	2	0	°	°
2009-24221	1159327	21x21	25	0	1	9	3.309, RCB-III	3	S	1	1	1962-01-10	2009-11-17	47	0	0	1	Esterno-centrale	0	1	2009-06-19	0	0	40	1	0	1	2	1	0	0	90	90	30	0/1+	°	Antraciclina + Taxani	°	AT	°	6	°	3	1	1	1	1	1	1(sn)
2009-25762	1161608	18x18	10	80	2	4	2.569, RCB-II	3	S	1	1	1951-10-06	2009-12-03	58	1	1	0	Supero-centrale	0	1	2009-07-07	0	0	34	1	0	1	2	1	0	0	0	5	60	0/1+	°	Antraciclina + Taxani	°	AT	°	6	°	3	1	1	2	0	°	°
2009-27128	1288887	28x28	45	50	3	14	3.72, RCB-III	3	C	2	1	1958-02-03	2009-12-21	51	1	1	0	Infero-esterno	1	1	2009-07-15	0	0	35	1	0	1	2	1	1	0	10	10	50	0/1+	°	Antraciclina + Taxani	°	AT	°	6	°	3	1	1	2	0	°	°
2010-4602	1359700	35x35	7	80	0	°	°	°	S	1	0	1947-04-24	2010-02-02	62	1	1	0	Regione areolare	0	1	2009-09-15	0	1	35	1	0	1	2	1	0	0	5	0	30	0/1+	°	Antraciclina	Taxani	AC	Docetaxel	4	4	3	1	1	1	1	5	0 (sn)
2009-21577	1364568	41x41 e 16x16 multicentrico, in tot 57x57	35	5	5	11	4.126, RCB-III	3	C	2	1	1934-10-05	2009-10-16	75	1	1	0	Interno-centrale	0	1	2009-06-15	0	0	25	0	1	1	4b	2	0	0	°	°	°	°	°	Antraciclina	°	FEC	°	3	°	1	1	0	2	0	°	°
2009-25400	1367343	25x25	1	0	0	°	1.106, RCB-I	1	S	1	1	1970-02-27	2009-12-01	39	0	0	1	°	0	1	2009-08-15	0	0	°	°	0	1	1c	1	0	0	80	0	60	0/1+	°	Antraciclina	°	AC	°	4	°	1	1	1	1	1	1	0 (sn)
I2010-011696	1375085	13x13	60	15	0	°	1.931, RCB-II	2	C	2	1	1941-02-19	2010-05-21	69	1	1	1	Supero-esterno	1	1	2009-12-11	0	0	30	0	0	1	2	1	1	0	90	15	45	0/1+	°	Antraciclina + Taxani	°	AT	°	6	°	3	1	1	2	0	°	°
I2016-011522	1380769	60x60	30	0	0	°	2.288, RCB-II	3	S	1	1	1972-05-26	2016-05-03	44	0	0	1	Supero-esterno	1	1	2015-10-12	0	0	25	0	1	1	2	1	1	0	60	60	55	3+	°	Antraciclina	Taxani	EC	Paclitaxel + Trastuzumab	4	12+12	3	1	1	2	0	°	°
I2010-017325	1389244	40x40	35	40	3	4	3.47, RCB-III	3	S	1	0	1975-04-29	2010-07-29	35	0	0	1	Supero-esterno	1	1	2010-02-24	0	0	°	°	0	1	2	1	0	0	90	0	20	2+	0	Antraciclina + Taxani	°	AT	°	6	°	3	1	1	2	0	°	°
I2016-013071	1391237	35x35	75	10	3	13	4.18, RCB-III	3	C	2	1	1978-06-29	2016-05-17	37	0	0	1	Esterno-centrale	0	1	2015-10-09	0	0	51	1	1	1	3	2	1	0	30	0	30	3+	°	Antraciclina	Taxani	AC	Docetaxel + Trastuzumab	4	4+4	3	1	1	2	0	°	°
I2017-014263	1415889	42x42/17x17/12x12, tot 71x71	90	0	12	16	4.855, RCB-III	3	C	2	1	1974-06-29	2017-04-26	41	0	0	1	Infero-esterno	0	1	2015-01-30	0	0	°	°	1	1	2	1	1	1	90	65	20	2+	0	Antraciclina	°	AC	°	6	°	1	1	1	2	0	°	°
I2010-025155	1418747	65x65 (multicentrico, questo è foc maggiore, usato questo per calcolo)	10	3	10	26	4.095, RCB-III	3	C	2	1	1943-01-18	2010-11-15	67	1	1	0	Infero-interno	1	1	2010-07-01	1	0	70	1	0	1	3	2	1	0	90	30	10	0/1+	°	Antraciclina	°	AC	°	4	°	1	1	1	2	0	°	°
I2010-021229	1426569	25x25	5	5	0	°	1.442, RCB-II	2	S	1	0	1971-09-25	2010-09-30	39	0	0	0	Supero-centrale	1	1	2010-01-15	0	0	20	0	0	1	2	1	1	0	60	40	40	3+	°	Antraciclina	Taxani	FEC	Paclitaxel + Trastuzumab	4	12+12	3	1	1	1	0	°	°
I2011-008936	1434030	70x70	80	0	2	14	4.498, RCB-III	3	C	2	0	1949-04-14	2011-04-13	61	1	1	1	Supero-esterno	1	1	2010-10-07	1	0	65	1	0	2	3	2	1	1	0	0	10	0/1+	°	Antraciclina + Taxani	°	AT	°	6	°	3	1	1	2	0	°	°
I2011-021369	1466155	4x4	10	0	1	4	2.464, RCB-II	3	S	1	1	1954-09-02	2011-09-19	57	1	1	1	Supero-esterno	1	1	2011-02-15	0	0	97	1	0	1	3	2	1	0	100	0	10	0/1+	°	Antraciclina + Taxani	°	AT	°	6	°	3	1	1	1	0	°	°
I2012-002004	1466684	110x110	90	5	14	26	5.227, RCB-III	3	C	2	1	1937-09-16	2012-01-25	74	1	1	1	Diffuso	0	1	2011-04-13	0	0	°	°	0	1	4	2	1	0	95	40	10	0/1+	°	Antraciclina	Taxani	AC	Docetaxel	4	4	3	1	1	2	0	°	°
I2012-000124	1476145	15x15	5	0	8	14	3.28, RCB-II	3	S	1	1	1954-11-07	2012-01-03	57	1	1	0	Regione areolare	1	1	2011-05-30	0	0	100	1	0	1	4d	2	1	0	80	0	20	0/1+	°	Antraciclina	Taxani	AC	Docetaxel	4	4	3	1	1	2	0	°	°
2011-028229	1486329	5x5	4	0	13	5	2.722, RCB-II	3	S	1	1	1958-03-16	2011-12-02	58	1	1	1	Supero-esterno	0	1	2011-06-15	1	1	21	0	1	1	2	1	1	0	99	99	25	0/1+	°	Antraciclina	°	EC	°	5	°	1	1	1	1	0	°	°
I2012-006562	1486909	15x15	7	1	6	3	2.885, RCB-II	3	S	1	1	1964-10-15	2012-03-16	47	0	1	0	Diffuso	0	1	2011-07-25	0	0	21	0	1	1	2	1	1	1	90	20	40	0/1+	°	Antraciclina	°	AC	°	6	°	1	1	1	2	0	°	°
I2011-029682	1507210	8x8	4	10	0	°	1.144, RCB-I	1	S	1	1	1972-10-28	2011-12-21	39	0	0	0	Regione areolare	0	1	2011-07-07	0	1	°	°	1	1	°	1	0	0	75	90	16	0/1+	°	Antraciclina	°	AC	°	4	°	1	1	1	2	1	1	0 (sn)
I2012-005018	1509413	23x23	40	1	29	17	4.087, RCB-III	3	C	2	1	1957-06-17	2012-02-29	55	1	1	0	Infero-esterno	1	1	2011-12-15	0	0	51	1	0	1	3	2	1	0	95	70	20	0/1+	°	Antraciclina + Taxani	°	AT	°	3	°	3	1	0	2	0	°	°
I2012-018140	1511203	18x18	20	0	5	6	3.38, RCB-III	3	S	1	1	1971-04-13	2012-07-23	40	0	0	0	Supero-esterno	0	1	2011-12-16	1	1	51	1	1	1	3	2	1	0	50	60	20	0/1+	°	Antraciclina	Taxani	AC	Docetaxel	4	4	3	1	1	2	0	°	°
I2012-024600	1534367	48x48	20	10	6	20	4.057, RCB-III	3	S	1	1	1962-12-16	2012-10-17	50	0	0	0	Supero-centrale	1	1	2012-04-20	0	0	51	1	0	1	3	2	1	0	85	65	35	0/1+	°	Antraciclina	°	AC	°	6	°	1	1	1	2	0	°	°
I2015-030789	1535615	25x25	70	5	0	°	2.258, RCB-II	3	C	2	0	1957-08-14	2015-12-03	58	1	1	1	Esterno-centrale	1	1	2015-03-03	0	1	25	0	1	2	2	1	1	1	0	0	70	2+	0	Antraciclina	Taxani	AC	Docetaxel	4	4	3	1	1	2	0	°	°
I2012-024522	1537925	25x25 (multicentrico, preso il maggiore), usato questo per calcolo	5	5	0	°	1.442, RCB-II	2	S	1	0	1969-01-15	2012-10-17	43	0	0	0	Infero-esterno	1	1	2012-04-15	0	1	60	1	0	1	3	2	1	1	2	2	°	3+	°	Taxani	Trastuzumab	Paclitaxel	Trastuzumab	12	12	2	0	1	2	0	°	°
I2012-028920	1542620	33x33	80	3	0	°	2.43, RCB-II	3	C	2	0	1945-06-06	2012-12-04	66	1	1	1	Regione areolare	0	1	2012-06-04	0	0	°	°	0	1	2	1	1	1	90	90	20	0/1+	°	Antraciclina	°	AC	°	4	°	1	1	1	2	1	1	0 (sn)
I2013-000482	1549564	30x30 (la maggiore, la minore 28x28), fatta la somma per calcolo, 58x58	70	5	16	7	4.364, RCB-III	3	C	2	1	1939-01-20	2013-01-08	73	1	1	0	Supero-centrale	1	1	2012-07-11	0	0	°	°	1	1	2	1	1	1	0	0	50	0/1+	°	°	Taxani	°	Paclitaxel	°	12	2	0	0	2	0	°	°
I2013-005414	1563463	17x17	30	30	4	2	3.073, RCB-II	3	S	1	0	1972-04-22	2013-03-01	40	0	0	0	Regione areolare	0	1	2012-12-01	0	0	°	°	1	2	2	1	1	0	90	90	50	3+	°	Taxani	Trastuzumab	Paclitaxel	Trastuzumab	12	12	2	0	1	2	0	°	°
I2013-001844	1564233	48x48	40	30	23	4	3.779, RCB-III	3	S	1	1	1966-05-22	2013-01-23	46	0	0	0	Supero-esterno	1	1	2012-09-17	0	0	100	1	0	1	3	2	0	0	66	33	25	0/1+	°	Antraciclina	°	AC	°	4	°	1	1	1	2	0	°	°
I2016-004194	1568683	21x21	80	10	0	°	2.222, RCB-II	3	C	2	1	1961-01-06	2016-02-17	54	1	1	0	Supero-centrale	0	1	2015-06-01	0	0	30	0	1	1	2	1	0	0	0	0	34	0/1+	°	Antraciclina	Taxani	AC	Paclitaxel	4	12	3	1	1	1	1	1	0 (sn)
I2015-005601	1570432	70x70	90	0	1	9	4.284, RCB-III	3	C	2	1	1953-01-11	2015-03-03	59	1	1	1	Supero-esterno	0	1	2011-11-15	0	1	18	0	1	2	1c	1	1	1	90	70	5	0/1+	°	Antraciclina	°	AC	°	6	°	1	1	1	2	0	°	°
I2017-028883	1573660	35x35/17x17, usato tot 52x52	85	5	1	6	3.999, RCB-III	3	C	2	1	1968-11-05	2017-08-31	49	0	0	1	Diffuso	0	1	2017-01-10	0	0	°	°	1	1	3	2	1	0	95	90	5	0/1+	°	Antraciclina	Taxani	AC	Docetaxel	4	4	3	1	1	2	0	°	°
I2013-025109	1580823	24x24	25	5	0	°	°	°	S	1	1	1955-02-19	2013-10-10	58	1	1	1	Infero-esterno	0	1	2013-01-17	0	0	°	°	1	1	4	2	1	1	90	35	20	0/1+	°	Antraciclina	°	AC	°	6	°	1	1	1	2	0	°	°
I2013-003950	1585523	35x35	25	25	1	6	3.284, RCB-III	3	C	2	0	1960-03-07	2013-02-14	53	1	1	0	Infero-interno	1	1	2012-07-10	1	1	60	1	0	1	4b	2	1	0	100	33	7	0/1+	°	Antraciclina + Taxani	CMF	AT	CMF	4	6	3	1	1	2	0	°	°
I2013-023109	1587363	110x110	10	20	15	6	3.739, RCB-III	3	C	2	1	1961-04-04	2013-09-19	52	1	1	0	Esterno-centrale	1	1	2013-02-08	0	0	°	°	0	1	2	1	0	0	100	80	20	0/1+	°	Antraciclina	Taxani	AC	Docetaxel	4	4	3	1	1	2	0	°	°
I2013-006341	1589074	15x15	10	20	1	3	2.649, RCB-II	3	S	1	1	1965-12-10	2013-03-12	47	0	1	0	Supero-centrale	0	1	2012-11-15	0	0	°	°	1	1	2	1	0	0	80	20	29	2+	0	Antraciclina + Taxani	°	AT	°	4	°	3	1	1	1	1	1	1(sn)
I2013-031678	1596834	25x25	10	0	0	°	1.636, RCB-II	2	C	2	1	1976-12-24	2013-12-19	37	0	0	1	Supero-interno	1	1	2013-04-10	0	0	25	0	0	2	2	1	0	0	35	0	70	0/1+	°	Antraciclina	Taxani	AC	Docetaxel	4	4	3	1	1	1	1	1	0 (sn)
I2013-013111	1604518	60x60	15	75	0	°	1.607, RCB-II	2	S	1	1	1956-09-16	2013-05-24	57	1	1	1	Supero-esterno	1	1	2013-02-15	0	0	°	°	0	1	4	2	0	0	0	0	30	0/1+	°	Antraciclina	°	EC	°	3	°	1	1	0	2	1	1	0 (sn)
I2014-002468	1605218	90x90	75	10	7	8	4.573, RCB-III	3	C	2	1	1962-02-28	2014-01-30	51	1	1	1	Diffuso	1	1	2013-06-03	0	0	14	0	1	1	4	2	1	0	5	0	35	3+	°	Antraciclina	Taxani	AC	Paclitaxel + Trastuzumab	4	12+12	3	1	1	2	0	°	°
I2014-005220	1608419	18x18	75	2	0	°	2.172, RCB-II	3	C	2	1	1967-08-12	2014-02-26	46	0	1	0	Infero-centrale	1	1	2013-04-15	0	0	°	°	1	1	4	2	1	0	80	80	22	2+	°	Antraciclina	Taxani	AC	Docetaxel	4	4	3	1	1	2	0	°	°
I2014-007256	1619976	32x32	5	20	1	1	2.46, RCB-II	3	S	1	1	1978-11-08	2014-03-20	35	0	0	0	Supero-esterno	0	1	2013-08-09	0	0	°	°	0	1	2	1	0	0	0	0	35	0/1+	°	Antraciclina	Taxani	AC	Docetaxel	4	4	3	1	1	2	0	°	°
I2014-008973	1624522	15x15	40	20	0	°	1.828, RCB-II	2	C	2	1	1969-08-19	2014-04-08	44	0	0	1	Supero-esterno	0	1	2013-09-12	0	0	°	°	1	1	2	1	1	1	40	40	15	3+	°	Antraciclina	Taxani	AC	Docetaxel + Trastuzumab	4	4+4	3	1	1	1	1	1	0 (sn)
I2014-025441	1629245	37x37	35	2	6	11	3.997, RCB-III	3	C	2	1	1974-06-19	2014-10-23	39	0	0	1	Supero-esterno	1	1	2014-09-15	0	0	°	°	1	1	3	2	0	1	30	30	50	0/1+	°	Antraciclina	°	AC	°	6	°	1	1	1	2	0	°	°
I2014-012617	1630635	NA	15	0	6	5	°	°	S	1	1	1983-01-28	2014-05-20	30	0	0	0	Infero-esterno	1	1	2013-08-15	0	1	80	1	0	1	3	2	1	0	100	100	17	3+	°	Antraciclina	Taxani	AC	Docetaxel + Trastuzumab	4	4+4	3	1	1	2	0	°	°
I2014-026806	1631358	40x40	1	70	1	3	2.182, RCB-II	3	S	1	1	1948-05-13	2014-11-06	65	1	1	0	Supero-esterno	1	1	2013-10-18	0	0	°	°	1	1	4d	2	1	1	90	20	70	0/1+	°	Antraciclina	°	AC	°	6	°	1	1	1	2	0	°	°
I2014-010714	1635054	due prima di NAC; dopo 1, 17x17	90	20	0	°	2.143, RCB-II	2	C	2	0	1969-04-14	2014-04-29	49	0	0	0	Supero-esterno	1	1	2013-11-11	0	1	55	1	0	2	3	2	0	0	100	80	15	0/1+	°	Antraciclina	°	AC	°	4	°	1	1	1	1	1	1	0 (sn)
I2015-028560	1637455	51 mm, pl,urimi focoali, usato valore 51	70	15	23	22	4.633, RCB-III	3	C	2	1	1964-03-05	2015-11-12	51	1	1	1	Diffuso	1	1	2015-05-15	0	1	37	1	1	2	2	1	1	0	0	0	40	2+	0	Antraciclina	Taxani	AC	Paclitaxel	4	2	3	1	0	2	0	°	°
I2014-015280	1640940	48x48	25	0	0	°	2.136, RCB-II	2	S	1	0	1965-02-01	2014-06-18	49	0	0	0	Regione areolare	1	1	2014-02-07	0	1	°	°	1	1	2	1	1	0	90	90	10	0/1+	°	Antraciclina	°	AC	°	4	°	1	1	1	2	0	°	°
I2014-026035	1649805	45x45	70	1	1	1	3.512, RCB-III	3	C	2	1	1963-08-25	2014-10-30	51	1	1	0	Diffuso	0	1	2014-01-22	0	0	°	°	1	2	4b	2	1	1	50	50	25	3+	°	Antraciclina	Taxani	AC	Docetaxel + Trastuzumab	4	4+4	3	1	1	2	0	°	°
I2014-012295	1653385	11x11	80	70	1	1	2.651, RCB-II	3	C	2	0	1966-01-22	2014-05-16	48	0	0	1	Regione areolare	0	1	°	0	0	°	°	0	2	°	1	0	0	°	°	°	0/1+	°	Antraciclina	°	FEC	°	4	°	1	1	1	2	1	1	1(sn)
I2014-020075	1658323	33x33	5	0	0	°	1.524, RCB-II	2	S	1	0	1957-12-12	2014-08-26	57	1	1	1	Supero-esterno	1	1	2014-03-13	0	1	55	1	0	1	3	2	0	0	90	1	5	0/1+	°	Antraciclina	°	AC	°	4	°	1	1	1	2	1	1	0 (sn)
I2014-017231	1659800	120x120	90	2	10	°	3.093, RCB-II	3	C	2	1	1971-04-28	2014-07-10	43	0	0	0	Supero-esterno	1	1	2014-03-20	0	0	51	1	0	1	3	2	1	0	0	0	60	0/1+	°	Antraciclina	°	AC	°	3	°	1	1	0	2	0	°	°
I2015-005526	1662455	7x7	10	0	0	°	1.318, RCB-I	1	S	1	1	1956-02-28	2015-03-03	58	1	1	1	Ascella	1	1	2014-06-24	1	1	15	0	1	1	1c	1	1	1	0	0	°	3+	°	Antraciclina	Taxani	AC	Docetaxel + Trastuzumab	4	4+4	3	1	1	1	1	1	0 (sn)
I2014-025825	1665544	21x21	80	2	0	°	2.254, RCB-II	3	C	2	0	1960-05-18	2014-10-28	54	1	1	1	Diffuso	1	1	2014-03-24	0	1	°	°	0	2	2	1	1	0	°	°	40	3+	°	Taxani	Trastuzumab	Docetaxel	Trastuzumab	4	12	2	0	1	1	1	1	0 (sn)
I2014-012222	1666359	17x17	5	0	0	°	1.362, RCB-II	2	S	1	0	1961-10-01	2014-05-16	53	1	1	0	Infero-esterno	1	1	2013-09-15	0	1	80	1	0	1	3	2	1	0	92	60	72	3+	°	Antraciclina	Taxani	FEC	Paclitaxel + Trastuzumab	4	12+12	3	1	1	2	1	4	0 (sn)
I2014-020770	1670152	18x18	80	10	6	19	4.184, RCB-III	3	C	2	0	1962-11-21	2014-09-04	52	1	1	0	Infero-esterno	1	1	2014-04-18	1	1	30	1	1	1	2	1	1	0	95	3	28	0/1+	°	Antraciclina + Taxani	°	AT	°	3	°	3	1	0	1	0	°	°
I2014-028619	1670827	50x50	10	0	5	11	3.658, RCB-III	3	S	1	0	1967-12-20	2014-11-25	47	0	1	0	Infero-esterno	1	1	2014-05-15	1	1	24	0	0	2	2	1	1	0	95	1	25	0/1+	°	Antraciclina	Taxani	EC	Paclitaxel	2	12	3	1	0	1	1	2	1(sn)
I2014-016026	1677372	16x16	80	0	0	°	2.16, RCB-II	3	C	2	0	1965-04-05	2014-06-27	49	0	1	0	Supero-interno	1	1	2013-09-15	0	1	51	1	0	1	3	2	0	0	0	0	83	0/1+	°	Antraciclina	Taxani	EC	Docetaxel	4	4	3	1	1	1	1	2	0 (sn)
I2015-006702	1680288	45x45	1	0	0	°	1.222, RCB-I	1	S	1	0	1949-04-21	2015-03-13	65	1	1	1	Regione areolare	1	1	2015-07-10	0	0	°	°	1	1	2	1	1	0	0	0	55	3+	°	Antraciclina	Taxani	AC	Paclitaxel + Trastuzumab	4	12+12	3	1	1	2	0	°	°
I2015-005472	1683102	18x18	10	0	2	4	2.939, RCB-II	3	S	1	0	1962-03-01	2015-03-03	52	1	0	1	Supero-esterno	1	1	2014-07-30	0	0	30	0	0	1	2	1	1	1	85	70	70	0/1+	°	Antraciclina	°	AC	°	6	°	1	1	1	2	0	°	°
I2019-033278	1684431	23x13	70	2	0	°	2.132, RCB-II	2	C	2	1	1967-09-29	2019-09-03	52	1	1	0	Supero-esterno	0	1	2018-11-20	1	0	22	0	1	1	2	1	1	0	50	35	60	0/1+	°	Antraciclina	Taxani	AC	Docetaxel	4	4	3	1	1	2	1	1	0 (sn)
I2015-003335	1685731	75x75	100	2	0	°	°	°	C	2	1	1968-10-01	2015-02-09	46	0	0	0	Supero-centrale	0	1	2014-07-31	0	0	115	1	1	1	4	2	1	1	0	0	90	0/1+	°	Antraciclina	Taxani	AC	Docetaxel	4	2	3	1	0	2	0	°	°
I2014-029858	1687529	28x28	60	20	1	1	3.177, RCB-II	3	S	1	1	1948-05-26	2014-12-09	66	1	1	0	Esterno-centrale	0	1	2014-08-15	0	1	21	0	1	2	2	1	1	0	95	5	20	2+	0	Antraciclina	°	AC	°	4	°	1	1	1	1	1	1	Mi(sn)
I2015-009151	1691970	22x22	1	0	1	1	2.082, RCB-II	2	S	1	0	1968-01-23	2015-04-09	46	0	0	1	Supero-esterno	1	1	2015-09-02	0	0	25	0	0	1	2	1	0	0	99	99	61	3+	°	Antraciclina	Taxani	AC	Paclitaxel + Trastuzumab	4	12+12	3	1	1	1	1	2	Mi(sn)
I2014-024509	1692008	31x31	1	100	0	°	0, pCR	1	S	1	0	1964-07-19	2014-10-15	50	0	0	0	Supero-centrale	0	1	2014-03-15	0	0	°	°	0	2	°	1	1	0	0	0	70	3+	°	Antraciclina	Taxani	AC	Paclitaxel + Trastuzumab	4	12+12	3	1	1	2	0	°	°
I2015-010019	1693528	3 neof, la magg di cm 1,2, usato 1,2 per calcolo	50	10	1	1	2.865, RCB-II	3	S	1	0	1979-09-15	2015-04-17	35	0	0	0	Supero-centrale	1	1	2014-09-23	0	0	31	0	1	2	2	1	1	0	80	80	40	3+	°	Antraciclina	Taxani	AC	Docetaxel + Trastuzumab	4	4+4	3	1	1	1	1	3	Mi(sn)
I2014-023423	1694678	15x15	35	80	0	°	1.412, RCB-II	2	S	1	0	1974-04-10	2014-10-03	40	0	0	0	Supero-interno	1	1	2014-01-16	0	0	°	°	0	1	4	2	1	0	0	0	67	3+	°	Antraciclina	Taxani	FEC	Paclitaxel + Trastuzumab	3	12+12	3	1	0	2	0	°	°
I2015-010010	1697298	25x25	80	0	0	°	2.33, RCB-II	3	C	2	0	1970-12-04	2015-04-17	44	0	0	1	Infero-centrale	1	1	2014-09-25	0	1	40	1	1	2	2	1	0	0	0	0	90	0/1+	°	Antraciclina	Taxani	AC	Docetaxel	4	4	3	1	1	2	1	3	0 (sn)
I2014-025842	1699918	20x20	15	5	0	°	1.673, RCB-II	2	C	2	0	1988-04-19	2014-10-28	26	0	0	0	Supero-esterno	0	1	2014-04-16	0	1	45	1	0	1	2	1	1	0	0	0	70	0/1+	°	Antraciclina	Taxani	FEC	Docetaxel	3	3	3	1	0	2	0	°	°
I2015-011973	1703271	36x36	90	0	9	9	4.344, RCB-III	3	C	2	1	1959-04-13	2015-05-08	55	1	1	1	Infero-esterno	0	1	2014-11-07	0	0	53	1	1	2	3	2	0	0	90	30	50	0/1+	°	Antraciclina	°	FEC	°	6	°	1	1	1	2	1	2	1(sn)
I2014-028348	1703815	12x12	70	1	7	11	3.864, RCB-III	3	C	2	0	1979-02-07	2014-11-21	35	0	0	1	Regione areolare	1	1	2014-05-15	0	1	40	1	1	1	2	1	1	1	82	43	90	0/1+	°	Antraciclina	Taxani	AC	Paclitaxel	4	12	3	1	1	2	0	°	°
I2015-015302	1707289	21x21	30	80	0	°	1.456, RCB-II	2	C	2	1	1944-07-27	2015-06-11	70	1	1	1	Supero-esterno	0	1	2014-10-29	0	0	30	0	0	1	2	1	0	0	15	0	85	0/1+	°	Antraciclina	Taxani	AC	Docetaxel	4	4	3	1	1	1	1	1	0 (sn)
I2015-002918	1709741	13x13	1	0	0	°	0.99, RCB-I	1	S	1	1	1941-07-10	2015-02-03	73	1	1	0	Supero-centrale	1	1	2014-07-17	0	0	16	0	1	1	1c	1	1	0	100	100	25	2+	1	Taxani	Trastuzumab	Paclitaxel	Trastuzumab	12	12	2	0	1	1	0	°	°
I2019-040482	1712285	40x10	5	90	0	°	0.947, RCB-I	1	C	2	0	1971-05-16	2019-10-22	48	0	1	1	Supero-esterno	1	1	2019-03-15	1	1	100	1	1	2	3	2	1	0	0	0	46	3+	°	Antraciclina	Taxani	EC	Docetaxel + Trastuzumab	4	4+4	3	1	1	1	1	3	0 (sn)
I2015-019124	1712882	55x55	90	0	0	°	2.718, RCB-II	3	C	2	1	1980-07-13	2015-07-22	35	0	0	0	Supero-centrale	1	1	2014-12-31	0	0	30	0	1	1	2	1	0	0	0	0	80	0/1+	°	Antraciclina	Taxani	AC	Paclitaxel	4	7	3	1	1	2	1	1	0 (sn)
I2015-020858	1715050	47x47, multipli, usato 47	60	8	9	3	3.941, RCB-III	3	S	1	1	1962-02-03	2015-08-19	53	1	1	1	Supero-centrale	1	1	2015-01-09	1	0	°	°	1	1	2	1	1	0	75	0	20	0/1+	°	Antraciclina	Taxani	AC	Docetaxel	4	4	3	1	1	2	0	°	°
I2015-021507	1717145	65x65	60	5	5	3	4.044, RCB-III	3	S	1	0	1948-08-28	2015-09-01	67	1	1	1	Supero-centrale	1	1	2015-01-08	1	1	82	1	0	1	3	2	1	1	90	2	20	2+	0	Antraciclina	Taxani	AC	Paclitaxel	4	12	3	1	1	2	1	3	1(sn)
I2015-003058	1718213	9x9	90	5	1	2	3.106, RCB-II	3	C	2	0	1964-07-24	2015-02-06	50	0	1	0	Infero-esterno	1	1	2014-07-30	1	0	21	0	1	1	2	1	1	0	75	5	40	2+	0	Antraciclina	Taxani	FEC	Paclitaxel	4	12	3	1	1	1	0	°	°
I2015-017028	1722094	10x10	85	0	9	12	3.92, RCB-III	3	C	2	1	1971-01-16	2015-06-30	44	0	0	1	Infero-centrale	1	1	2015-02-19	1	1	34	1	1	2	2	1	1	0	0	0	10	3+	°	Taxani	Trastuzumab	Docetaxel	Trastuzumab	4	7	2	0	1	1	0	°	°
I2015-006453	1724381	19 + 5 mm, usato 24x24 per calcolo	80	10	0	°	2.273, RCB-II	3	S	1	0	1949-09-10	2015-03-12	66	1	1	1	Supero-interno	1	1	2014-07-15	0	1	35	1	0	1	2	1	1	0	95	95	13	0/1+	°	Antraciclina	°	FEC	°	3	°	1	1	0	1	1	1	0 (sn)
I2015-015090	1724673	38x38	80	5	10	14	4.443, RCB-III	3	C	2	1	1960-12-30	2015-06-09	55	1	1	0	Supero-esterno	1	1	2015-03-03	0	1	51	1	1	1	3	2	1	0	90	25	35	0/1+	°	Antraciclina	°	AC	°	3	°	1	1	0	1	0	°	°
I2016-001103	1736645	17x17	85	40	12	7	3.774, RCB-III	3	C	2	1	1971-08-27	2016-01-15	44	0	0	1	Supero-esterno	1	1	2015-05-14	1	0	°	°	1	1	2	1	1	1	°	°	°	°	°	Antraciclina	Taxani	AC	Paclitaxel	4	12	3	1	1	1	0	°	°
I2015-031259	1739360	22x22	35	2	0	°	1.974, RCB-II	2	S	1	0	1976-03-02	2015-12-11	39	0	0	0	Supero-esterno	1	1	2015-04-17	0	1	30	0	0	2	2	1	0	0	0	0	25	0/1+	°	Antraciclina	Taxani	EC	Paclitaxel	4	12	3	1	1	2	1	1	0 (sn)
I2016-006133	1745672	15x15	80	8	0	°	2.106, RCB-II	2	C	2	1	1981-07-25	2016-03-07	34	0	0	1	Supero-esterno	0	1	2015-06-19	0	0	°	°	1	1	2	1	0	0	0	0	30	0/1+	°	Antraciclina	Taxani	AC	Paclitaxel	4	12	3	1	1	1	1	1	0 (sn)
I2015-020452	1750966	31x31	85	5	2	16	4.182. RCB-III	3	C	2	0	1969-02-25	2015-08-07	45	0	0	1	Supero-esterno	0	1	2014-06-01	0	0	°	°	0	2	2	1	1	0	0	0	30	3+	°	Antraciclina	Taxani	FEC	Docetaxel + Trastuzumab	3	2+2	3	1	0	2	0	°	°
I2016-004315	1751829	9x9	65	35	8	°	1.757, RCB-II	2	C	2	1	1938-06-28	2016-02-17	77	1	1	1	Regione areolare	1	1	2015-06-15	0	0	47	1	1	1	2	1	1	0	50	0	50	0/1+	°	Antraciclina	Taxani	EC	Paclitaxel	4	12	3	1	1	2	0	°	°
I2015-028533	1758847	multipli, mm 100	85	5	4	12	2.273, RCB-II	3	C	2	0	1966-04-30	2015-11-12	49	0	0	0	Esterno-centrale	1	1	2015-02-15	0	0	°	°	1	1	2	1	0	0	°	°	°	0/1+	°	Antraciclina	Taxani	AC	Paclitaxel	4	2	3	1	0	2	0	°	°
I2016-013415	1780749	22x22	85	0	3	19	4.206, RCB-III	3	C	2	1	1958-11-05	2016-05-19	58	1	1	0	Supero-esterno	0	1	2015-12-15	0	0	°	°	1	1	2	1	1	1	95	0	35	0/1+	°	Antraciclina	°	AC	°	4	°	1	1	1	1	0	°	°
I2016-022962	1782343	32x32	30	5	0	°	2.039, RCB-II	2	C	2	1	1971-10-24	2016-09-06	45	0	0	1	Supero-centrale	1	1	2015-12-22	0	0	21	0	0	1	2	1	0	0	0	0	40	0/1+	°	Antraciclina	Taxani	AC	Paclitaxel	4	12	3	1	1	1	1	1	0 (sn)
I2016-023203	1783909	NA	80	0	0	°	°	°	C	2	1	1966-03-04	2016-09-08	50	0	1	0	Supero-esterno	0	1	2016-01-07	0	0	°	°	1	2	3	2	1	0	0	0	85	0/1+	°	Antraciclina	Taxani	AC	Paclitaxel	4	12	3	1	1	2	1	1	0 (sn)
I2016-000776	1784639	80x80	40	5	3	18	4.387, RCB-III	3	C	2	0	1954-08-06	2016-01-13	61	1	1	1	Diffuso	1	1	2015-06-15	0	0	°	°	0	1	3	2	1	0	100	80	10	0/1+	°	Antraciclina	Taxani	EC	Docetaxel	3	3	3	1	0	2	0	°	°
I2016-018802	1785743	52x52	1	100	0	°	0, pCR	1	S	1	0	1970-08-26	2016-07-13	46	0	0	0	Infero-esterno	1	1	2015-12-15	0	1	51	1	0	1	2	1	1	0	32	14	58	2+	1	Trastuzumab	Pertuzumab	Trastuzumab	Pertuzumab	6	6	2	0	1	2	1	1	0 (sn)
I2016-016668	1786348	54x54	40	30	40	11	4.124, RCB-III	3	C	2	0	1954-01-31	2016-06-23	62	1	1	1	Supero-interno	1	1	2016-01-15	1	1	21	0	1	1	4b	2	1	1	90	0	22	0/1+	°	Antraciclina + Taxani	°	AT	°	6	°	3	1	1	2	1	1	1(sn)
I2016-022956	1790420	bilaterale: 32x32, 25x25, usato 57x57	1	0	0	°	4.22, RCB-II	3	S	1	1	1941-05-03	2016-09-06	75	1	1	1	Supero-esterno	1	1	2016-01-12	0	0	26	0	0	1	2	1	1	0	°	°	22	0/1+	°	Antraciclina	Taxani	AC	Paclitaxel	4	10	3	1	1	2	0	°	°
I2016-032444	1803876	47x47	20	0	0	°	2.049, RCB-II	2	S	1	1	1966-11-02	2016-11-29	50	0	0	0	Interno-centrale	0	1	2016-04-06	0	0	°	°	1	1	2	1	1	0	0	0	20	3+	°	Antraciclina	Taxani	AC	Docetaxel + Trastuzumab	4	4+4	3	1	1	2	1	2	0 (sn)
I2017-001861	1807023	38x38	85	5	20	7	4.267, RCB-III	3	C	2	1	1972-07-07	2017-01-20	44	0	0	1	Supero-interno	0	1	2016-02-12	0	1	40	1	1	2	2	1	1	1	90	90	25	0/1+	°	Antraciclina	Taxani	AC	Docetaxel	6	4	3	1	1	2	0	°	°
I2016-013936	1809876	22x22	70	15	4	11	3.951, RCB-III	3	C	2	1	1972-10-29	2016-05-25	44	0	0	0	Esterno-centrale	1	1	2016-01-21	0	0	°	°	1	1	2	1	1	0	30	0	80	0/1+	°	°	°	°	°	°	°	3	1	0	2	0	°	°
I2017-000418	1813065	16x16/3x3, usato per calcolo 19x19	75	10	3	3	3.55, RCB-III	3	S	1	0	1963-03-12	2017-01-10	53	1	0	0	Supero-esterno	1	1	2016-05-18	0	0	°	°	1	1	2	1	1	0	90	30	30	0/1+	°	Antraciclina	Taxani	AC	Paclitaxel	4	6	3	1	1	2	1	1	1(sn)
I2016-033313	1824218	30x30	2	100	0	°	0, pCR	1	S	1	0	1976-11-07	2016-12-06	40	0	0	0	Infero-interno	1	1	2016-06-15	0	1	22	0	1	2	2	1	0	0	95	15	42	3+	°	Antraciclina	Taxani	AC	Paclitaxel + Trastuzumab	4	12+12	3	1	1	2	1	2	0 (sn)
I2017-006908	1827014	22x22	95	10	0	°	2.306, RCB-II	3	C	2	1	1971-09-13	2017-03-01	45	0	0	1	Supero-esterno	1	1	2016-07-21	0	0	°	°	1	1	1c	1	0	0	5	10	30	3+	°	Antraciclina	Taxani	AC	Docetaxel + Trastuzumab	4	4+4	3	1	1	1	1	1	0 (sn)
I2016-023381	1828501	45x45	85	0	4	11	4.385, RCB-III	3	C	2	1	1955-06-15	2016-09-09	61	1	1	1	Supero-esterno	0	1	2016-02-11	0	0	°	°	0	1	3	2	1	0	98	90	38	0/1+	°	Antraciclina	Taxani	AC	Paclitaxel + Trastuzumab	4	12+12	3	1	1	2	0	°	°
I2017-000105	1831083	19x19/16x16/15x15, usato per calcolo 50x50	90	5	24	14	4.633, RCB-III	3	C	2	1	1965-10-01	2017-01-03	51	1	1	0	Supero-esterno	0	1	2016-08-16	0	0	°	°	1	2	2	1	1	1	90	35	15	0/1+	°	Antraciclina	°	AC	°	4	°	1	1	1	2	0	°	°
I2017-021900	1832659	60x60	85	8	6	20	4.73, RCB-III	3	C	2	1	1947-04-03	2017-06-22	69	1	1	1	Diffuso	1	1	2016-09-01	0	0	50	1	1	1	4	2	1	1	0	0	70	0/1+	°	Antraciclina	Taxani	AC	Paclitaxel	4	12	3	1	1	2	0	°	°
I2017-009683	1833641	22x22	35	0	0	°	1.981, RCB-II	2	S	1	0	1970-09-05	2017-03-21	46	0	0	0	Supero-esterno	1	1	2016-09-05	0	1	50	1	1	2	2	1	1	0	80	40	15	3+	°	Antraciclina	Taxani	AC	Docetaxel + Trastuzumab	4	4+4	3	1	1	1	1	1	0 (sn)
I2016-023271	1833924	due: 17x17; 6x6; 16;16, usato per calcolo 39x39	95	35	4	15	4.285, RCB-III	3	C	2	0	1972-09-30	2016-09-09	44	0	1	1	Supero-esterno	1	1	2016-03-03	0	1	22	0	0	2	2	1	1	0	85	15	30	3+	°	Antraciclina	Taxani	AC	Paclitaxel + Trastuzumab	4	12+12	3	1	1	2	0	°	°
I2017-002439	1844794	30x30	70	2	0	°	2.341, RCB-II	3	S	1	0	1973-03-16	2017-01-26	43	0	0	0	Supero-esterno	1	1	2016-07-07	1	1	55	1	1	2	3	2	1	0	40	0	40	3+	°	Antraciclina	Taxani	AC	Paclitaxel + Trastuzumab	4	12+12	3	1	1	1	1	3	0 (sn)
I2017-026230	1846202	31x31	80	5	7	13	4.306, RCB-III	3	C	2	1	1967-02-07	2017-07-26	49	0	0	0	Supero-esterno	0	1	2016-10-25	1	0	°	°	1	1	2	1	1	1	90	80	10	2+	0	Antraciclina	Taxani	AC	Docetaxel	4	4	3	1	1	1	0	°	°
I2017-027427	1849840	14x14	95	8	1	4	3.409, RCB-III	3	C	2	1	1983-03-14	2017-08-08	33	0	0	0	Supero-esterno	0	1	2016-11-15	0	1	°	°	1	1	2	1	1	0	0	0	35	0/1+	°	Antraciclina	Taxani	AC	Paclitaxel	4	12	3	1	1	1	1	2	1(sn)
I2016-031943	1851331	35x35	10	15	1	3	2.89, RCB-II	3	S	1	1	1971-09-21	2016-11-24	45	0	0	0	Supero-centrale	1	1	2016-05-12	1	0	51	1	1	1	3	2	1	0	75	50	30	3+	°	Antraciclina	Taxani	AC	Docetaxel + Trastuzumab	4	4+4	3	1	1	1	1	1	Mi(sn)
I2017-015068	1852322	15x15	90	0	6	11	4.02, RCB-III	3	C	2	1	1943-07-10	2017-05-03	73	1	1	1	Infero-interno	0	1	2016-11-18	0	0	°	°	1	1	1c	1	1	0	0	0	80	0/1+	°	Antraciclina	Taxani	AC	Paclitaxel	4	8	3	1	1	1	0	°	°
I2017-025616	1853846	23x23	60	0	0	°	2.187, RCB-II	3	C	2	1	1965-04-21	2017-07-21	52	1	1	1	Supero-esterno	1	1	2016-11-26	0	0	33	0	1	1	2	1	1	0	0	0	20	0/1+	°	Antraciclina	Taxani	AC	Paclitaxel	4	12	3	1	1	1	1	1	0 (sn)
I2018-012820	1854348	48x19	60	2	0	°	2.283, RCB-II	3	S	1	1	1938-03-21	2018-04-03	79	1	1	0	Supero-esterno	1	1	2018-09-29	0	0	21	0	1	1	2	1	1	0	95	90	17	2+	1	Taxani	Trastuzumab	Paclitaxel	Trastuzumab	12	12	2	0	1	1	1	1	0 (sn)
I2017-039938	1858177	50x50	5	15	0	°	1.591, RCB-II	2	S	1	1	1972-03-12	2017-11-21	45	0	0	1	Diffuso	1	1	2016-12-16	0	1	°	°	1	1	4	2	1	1	70	50	70	0/1+	°	Taxani	°	Docetaxel	°	8	°	2	0	1	2	0	°	°
I2017-019861	1860043	42x42	80	8	2	8	4.075, RCB-III	3	C	2	0	1974-11-27	2017-06-06	43	0	0	0	Supero-esterno	0	1	2016-12-21	0	0	45	1	1	1	2	1	1	1	90	90	10	0/1+	°	Antraciclina	Taxani	AC	Paclitaxel	4	12	3	1	1	2	0	°	°
I2017-006243	1864328	6x6/8x8/3x3, usato per calcolo 17x17	60	75	8	10	3.48, RCB-III	3	C	2	0	1983-06-04	2017-02-23	33	0	0	0	Infero-esterno	1	1	2016-05-16	0	1	35	1	0	2	2	1	1	0	60	0	60	0/1+	°	Antraciclina	Taxani	EC	Docetaxel	4	4	3	1	1	2	0	°	°
I2017-026844	1864763	25x25	80	0	0	°	2.33, RCB-II	3	C	2	1	1977-11-05	2017-08-02	40	0	0	0	Supero-esterno	1	1	2016-12-22	0	1	51	1	1	1	3	2	1	0	0	0	78	0/1+	°	Antraciclina	Taxani	AC	Paclitaxel	4	12	3	1	1	1	1	1	0 (sn)
I2017-032011.1	1878325	15x15	1	90	0	°	0.686, RCB-I	1	S	1	0	1963-12-15	2017-09-26	54	1	1	1	Supero-interno	1	1	2017-01-19	0	1	15	1	0	1	1c	1	1	0	98	50	45	0/1+	°	Antraciclina	Taxani	EC	Paclitaxel	4	12	3	1	1	1	1	3	1(sn)
I2017-023759	1896014	14x14/16x16, usato per calcolo 30x30	15	0	0	°	1.808, RCB-II	2	S	1	0	1967-11-22	2017-07-07	50	0	1	1	Supero-esterno	1	1	2016-10-15	0	0	39	1	0	1	2	1	0	0	90	90	60	2+	1	Antraciclina	Taxani	EC	Paclitaxel + Trastuzumab	4	12+12	3	1	1	2	1	1	0 (sn)
I2017-026062	1896287	13x13 (prechemio 27x27), usato 27x27	8	0	0	°	1.596, RCB-II	2	C	2	1	1971-08-17	2017-07-25	46	0	0	1	Infero-esterno	1	1	2017-01-15	0	0	27	0	0	1	2	1	0	0	95	10	55	0/1+	°	Antraciclina	Taxani	AC	Paclitaxel	4	9	3	1	1	1	1	2	0 (sn)
I2018-020698	1930567	45x20	85	2	4	17	4.316, RCB-III	3	S	1	1	1977-01-25	2018-05-29	40	0	0	0	Infero-esterno	1	1	2017-11-21	1	1	38	1	1	2	2	1	1	1	70	70	15	2+	0	Antraciclina	°	AC	°	6	°	1	1	1	2	1	2	1(sn)
I2018-038517	1943649	26x15	40	2	0	°	1.983, RCB-II	2	S	1	1	1966-04-30	2018-11-16	52	1	1	1	Regione areolare	1	1	2018-05-15	0	0	51	1	1	1	3	2	0	0	95	95	80	2+	1	Antraciclina	Taxani	AC	Paclitaxel + Trastuzumab	4	12+12	3	1	1	1	1	1	0 (sn)
I2019-001057	1951477	21x11	70	2	4	4	3587, RCB-III	3	S	1	0	1979-01-25	2019-01-11	39	0	0	0	Esterno-centrale	1	1	2018-06-29	1	1	28	0	1	1	2	1	1	0	80	50	60	2+	0	Antraciclina	Taxani	EC	Paclitaxel	4	12	3	1	1	1	0	°	°
I2019-020970	1967368	27x11	1	0	3	7	1.605, RCB-II	2	S	1	0	1946-05-15	2019-05-24	72	1	1	0	Prolungamento ascellare	0	1	2018-09-13	1	0	27	0	0	1	2	1	1	0	99	80	35	0/1+	°	Antraciclina	Taxani	EC	Paclitaxel	4	9	3	1	1	1	0	°	°
I2019-026229	1971387	33x16	8	50	0	°	1.38, RCB-II	2	S	1	0	1973-11-17	2019-06-28	46	0	0	0	Supero-esterno	1	1	2018-12-27	0	1	70	1	0	1	3	2	0	0	95	90	30	0/1+	°	Antraciclina	Taxani	EC	Paclitaxel	4	12	3	1	1	2	1	1	0 (sn)
I2020-009676	1996551	13x7	70	0	0	°	1.933, RCB-II	2	S	1	1	1967-07-25	2020-03-13	52	1	1	0	Infero-interno	1	1	2019-07-15	0	0	14	0	1	1	1c	1	0	0	0	0	75	0/1+	°	Antraciclina	Taxani	EC	Docetaxel	4	4	3	1	1	1	1	2	0 (sn)
I2017-030515	5007680	42x42	8	0	0	°	1.72, RCB-II	2	S	1	1	1935-10-25	2017-09-13	82	1	1	1	Supero-esterno	1	1	2017-04-11	0	0	25	0	1	1	2	1	1	1	0	0	40	3+	°	Antraciclina	Taxani	AC	Paclitaxel + Trastuzumab	4	12+12	3	1	1	2	0	°	°
I2019-025726.1	5007903	18x10	80	2	5	7	3.771, RCB-III	3	S	1	1	1935-09-14	2019-06-26	84	1	1	1	Infero-interno	1	1	2018-11-27	0	0	21	0	0	1	2	1	1	0	98	0	°	2+	1	Antraciclina	Taxani	AC	Paclitaxel + Trastuzumab	4	12+12	3	1	1	1	0	°	°
I2017-032474	5009242	15x15	80	70	0	°	1.741, RCB-II	2	C	2	0	1975-10-30	2017-09-28	42	0	0	1	Infero-centrale	1	1	2017-04-14	0	1	12	0	0	1	1c	1	0	0	0	0	35	0/1+	°	Antraciclina	Taxani	AC	Paclitaxel	4	6	3	1	1	1	1	1	0 (sn)
I2017-036120.1	5010227	45x45	65	10	0	°	2.441, RCB-II	3	C	2	1	1971-04-21	2017-10-25	46	0	0	0	Supero-esterno	1	1	2017-04-26	0	0	°	°	1	1	2	1	0	1	90	70	80	2+	1	Taxani	Trastuzumab	Docetaxel	Trastuzumab + Pertuzumab	4	4+4	2	0	1	2	1	3	0 (sn)
I2017-040760	5014426	15x15	15	10	1	2	2.703, RCB-II	3	S	1	1	1963-08-25	2017-11-28	54	1	1	1	Supero-esterno	1	1	2017-04-18	1	0	30	0	1	1	2	1	1	0	98	15	45	2+	1	Antraciclina	Taxani	AC	Docetaxel + Trastuzumab	4	4+4	3	1	1	2	1	1	1(sn)
I2018-008024	5016207	23x15	60	1	0	°	2.102, RCB-II	2	S	1	1	1953-02-06	2018-02-28	64	1	1	1	Supero-esterno	0	1	2017-05-26	0	0	°	°	1	1	4b	2	1	1	90	35	10	0/1+	°	Antraciclina	°	AC	°	4	°	1	1	1	1	1	1	0 (sn)
I2017-043618	5016384	14x14 (pre chemio 50x50), usato 50x50	70	0	0	°	2.562, RCB-II	3	C	2	0	1961-07-11	2017-05-31	56	1	1	0	Infero-esterno	1	1	2017-01-15	0	1	51	1	1	1	3	2	1	1	0	5	85	0/1+	°	Antraciclina	°	AC	°	4	°	1	1	1	2	1	1	0 (sn)
I2018-000941	5017884	22x12	70	1	4	6	3.722, RCB-III	3	S	1	0	1964-07-05	2018-01-11	53	1	1	1	Supero-esterno	1	1	2018-05-31	1	0	°	°	1	1	2	1	1	1	100	100	40	0/1+	°	Antraciclina	Taxani	AC	Docetaxel	4	4	3	1	1	2	1	1	1(sn)
I2017-022877	5019338	37x37	95	0	0	°	2.564, RCB-II	3	C	2	1	1980-12-14	2017-06-30	37	0	0	0	Interno-centrale	0	1	2017-01-15	0	1	38	1	0	1	2	1	1	0	2	0	75	2+	0	Antraciclina	Taxani	EC	Paclitaxel	4	2	3	1	0	1	1	1	0 (sn)
I2018-017174	5023413	26x24	95	2	5	15	4.306, RCB-III	3	S	1	0	1976-08-12	2018-05-04	41	0	0	1	Supero-esterno	1	1	°	0	1	°	°	0	2	2	1	1	1	80	5	70	2+	0	Antraciclina	Taxani	AC	Paclitaxel	4	12	3	1	1	2	0	°	°
I2018-000953	5029231	13x10	5	95	10	6	2.464, RCB-II	3	S	1	0	1973-06-08	2018-01-10	44	0	0	1	Prolungamento ascellare	0	1	2017-08-15	0	0	°	°	1	1	2	1	1	0	0	0	32	3+	°	Taxani	Trastuzumab	Paclitaxel	Trastuzumab	12	12	2	0	1	2	0	°	°
I2018-014340	5035277	13x7	80	2	0	°	1.971, RCB-II	2	S	1	0	1966-01-27	2018-04-12	51	1	1	1	Supero-esterno	1	1	2018-09-14	0	0	25	0	1	1	2	1	1	0	0	0	50	3+	°	Antraciclina	Taxani	AC	Docetaxel + Trastuzumab	4	4+4	3	1	1	1	1	1	0 (sn)
I2018-026760	5045817	13x10	90	5	4	8	3.751, RCB-III	3	S	1	1	1966-09-05	2018-07-10	52	1	1	0	Supero-esterno	1	1	2017-11-17	0	0	35	1	1	2	2	1	1	0	95	90	20	2+	0	Antraciclina	Taxani	AC	Docetaxel	4	4	3	1	1	1	1	2	1(sn)
I2018-025215	5047405	55x17	50	2	1	7	3.61, RCB-III	3	S	1	1	1988-02-24	2018-06-28	30	0	0	0	Infero-esterno	0	1	2017-12-22	0	1	42	1	1	1	2	1	1	1	0	0	80	0/1+	°	Antraciclina	Taxani	AC	Paclitaxel	4	12	3	1	1	2	0	°	°
I2018-016755	5047468	13x7	50	1	7	14	4153, RCB-III	3	S	1	0	1970-11-16	2018-05-02	48	0	0	0	Infero-interno	0	1	°	1	1	38	1	1	2	2	1	1	1	95	60	15	0/1+	°	Antraciclina	Taxani	EC	Paclitaxel	4	12	3	1	1	2	0	°	°
I2018-029969	5053548	15x7	90	1	0	°	2.039, RCB-II	2	S	1	0	1977-01-07	2018-08-02	41	0	0	1	Supero-esterno	1	1	2017-12-15	1	0	30	1	0	1	2	1	1	0	99	80	15	0/1+	°	Antraciclina	Taxani	AC	Docetaxel	4	4	3	1	1	1	1	1	1(sn)
I2018-028796	5053852	25x8	35	5	0	°	1.821, RCB-II	2	S	1	1	1974-07-19	2018-07-24	44	0	0	1	Esterno-centrale	1	1	2017-12-15	1	0	°	°	1	1	2	1	1	0	90	30	30	0/1+	°	Antraciclina	Taxani	AC	Paclitaxel	4	12	3	1	1	2	1	1	0 (sn)
I2018-000534	5054865	30x16	100	2	0	°	2.358, RCB-II	3	S	1	0	1972-02-17	2018-01-08	45	0	1	1	Infero-interno	1	1	2017-05-15	0	0	21	0	0	1	2	1	0	0	0	0	80	0/1+	°	Antraciclina	Taxani	EC	Paclitaxel	4	12	3	1	1	2	1	1	0 (sn)
I2018-033288.1	5054890	13x8	50	1	0	°	1.844, RCB-II	2	S	1	1	1971-03-13	2018-09-10	47	0	0	1	Infero-esterno	1	1	2018-01-08	0	0	37	1	1	1	2	1	0	0	0	0	65	0/1+	°	Antraciclina	Taxani	AC	Paclitaxel	4	11	3	1	1	1	1	1	0 (sn)
I2018-032454	5059216	22x11	95	5	2	8	3.76, RCB-III	3	S	1	1	1961-11-06	2018-09-04	57	1	1	1	Infero-esterno	1	1	2018-01-17	1	1	30	0	1	1	2	1	1	0	98	80	28	2+	1	Antraciclina	Taxani	AC	Docetaxel + Trastuzumab	4	4+4	3	1	1	1	1	1	1(sn)
I2018-035524	5060508	10x7	90	2	3	20	3.885, RCB-III	3	S	1	1	1950-12-31	2018-09-25	68	1	1	0	Supero-esterno	1	1	2018-02-01	1	0	°	°	1	1	1c	1	1	0	5	5	15	0/1+	°	Antraciclina	Taxani	AC	Paclitaxel	4	11	3	1	1	1	0	°	°
I2018-028801	5061718	70x15	80	2	13	13	4.376, RCB-III	3	S	1	1	1947-10-04	2018-07-25	71	1	1	0	Diffuso	1	1	2017-12-28	0	0	70	1	0	1	4d	2	0	0	95	90	60	0/1+	°	Antraciclina	Taxani	AC	Paclitaxel	4	12	3	1	1	2	1	1	1(sn)
I2018-035246	5063663	25x9	9	1	0	°	1.471, RCB-II	2	S	1	1	1987-11-16	2018-09-24	31	0	0	0	Esterno-centrale	0	1	2018-02-09	0	0	21	0	1	2	2	1	0	0	95	95	18	3+	°	Antraciclina	Taxani	AC	Docetaxel + Trastuzumab	4	4+4	3	1	1	2	1	2	0 (sn)
I2018-037094	5065875	70x20	5	0	0	°	1.557, RCB-II	2	C	2	1	1963-04-05	2018-10-04	55	1	0	1	Supero-esterno	1	1	2018-02-22	0	0	90	1	1	1	3	2	0	0	80	0	30	3+	°	Antraciclina	Taxani	AC	Docetaxel + Trastuzumab	4	4+4	3	1	1	2	1	1	0 (sn)
I2018-041633	5068107	18x15	90	0	0	°	2.213, RCB-II	3	S	1	0	1975-03-27	2018-11-06	43	0	0	1	Interno-centrale	0	1	2018-02-13	0	0	°	°	1	1	2	1	0	0	2	0	45	0/1+	°	Antraciclina	Taxani	AC	Paclitaxel	4	12	3	1	1	1	1	1	0 (sn)
I2018-045198.1	5078147	15x12	70	10	0	°	2.031, RCB-II	2	S	1	0	1977-09-23	2018-11-29	41	0	0	1	Supero-esterno	1	1	2018-04-24	0	1	40	1	1	2	2	1	1	0	0	0	30	0/1+	°	Antraciclina	Taxani	AC	Paclitaxel + Trastuzumab	4	12+12	3	1	1	1	1	3	0 (sn)
I2018-046839	5080494	18x12	80	2	0	°	2.121, RCB-II	2	S	1	1	1980-05-20	2018-12-11	38	0	0	0	Supero-esterno	1	1	2018-04-04	1	1	38	1	1	1	2	1	1	0	10	0	60	0/1+	°	Antraciclina	Taxani	AC	Paclitaxel	4	12	3	1	1	1	1	1	0 (sn)
I2018-047519	5095348	26x15	95	2	6	5	3.906, RCB-III	3	S	1	1	1951-05-22	2018-12-14	67	1	1	1	Esterno-centrale	1	1	2018-07-17	0	0	38	1	1	1	2	1	1	1	90	25	30	0/1+	°	Antraciclina	°	AC	°	4	°	1	1	1	1	0	°	°
I2019-016323	5101777	20x12	30	5	0	°	1.85, RCB-II	2	S	1	1	1949-08-31	2019-04-19	69	1	1	0	Supero-esterno	1	1	2018-08-18	0	0	30	0	0	1	2	1	0	0	95	90	35	2+	1	Antraciclina	Taxani	AC	Docetaxel + Trastuzumab	4	4+4	3	1	1	2	1	1	0 (sn)
I2019-009211	5114686	32x17	85	1	6	7	4.027, RCB-III	3	S	1	0	1960-09-23	2019-03-06	59	1	1	1	Supero-esterno	1	1	2018-10-12	0	0	30	0	1	1	4	2	0	0	90	80	10	0/1+	°	Antraciclina	Taxani	AC	Docetaxel	4	4	3	1	1	1	1	2	1(sn)
I2019-027154	5123836	19x7	80	2	1	5	3.35, RCB-III	3	C	2	0	1980-01-29	2019-07-04	38	0	0	1	Supero-esterno	1	1	2018-10-22	1	1	56	1	1	2	3	2	1	0	0	0	60	0/1+	°	Antraciclina	Taxani	AC	Paclitaxel	4	12	3	1	1	2	0	°	°
I2019-032477	5132247	23x12	1	0	1	7	1.392, RCB-II	2	C	2	1	1977-11-25	2019-08-27	42	0	0	0	Supero-centrale	1	1	2018-12-31	1	1	22	0	1	1	2	1	1	0	0	0	70	0/1+	°	Antraciclina	Taxani	AC	Paclitaxel	3	11	3	1	0	2	1	3	1(sn)
I2019-004105	5132283	20x11	60	5	0	°	2.012, RCB-II	2	C	2	0	1989-05-31	2019-01-31	29	0	0	0	Supero-esterno	1	1	2018-11-15	1	0	°	°	1	1	2	1	1	0	0	0	80	0/1+	°	Antraciclina	°	FEC	°	3	°	1	1	0	2	1	1	0 (sn)
I2019-035496	5132783	35x19	80	5	0	°	2.322, RCB-II	3	C	2	0	1961-11-02	2019-09-18	58	1	1	0	Supero-esterno	0	1	2019-01-15	0	0	°	°	1	1	2	1	0	0	95	0	60	0/1+	°	Antraciclina	Taxani	AC	Docetaxel	4	4	3	1	1	2	1	1	0 (sn)
I2019-034118	5137424	20x12	3	10	0	°	1.207, RCB-I	1	S	1	1	1952-08-30	2019-09-10	67	1	1	1	Supero-interno	1	1	2019-01-14	1	1	30	0	1	1	2	1	1	0	95	0	30	0/1+	°	Antraciclina	Taxani	AC	Paclitaxel	4	12	3	1	1	1	1	1	0 (sn)
I2019-019761.1	5143447	24x16	95	1	2	19	4.112, RCB-III	3	C	2	1	1969-08-30	2019-05-17	50	0	0	1	Infero-interno	1	1	°	1	1	40	1	1	2	2	1	1	0	95	15	80	0/1+	°	Antraciclina	Taxani	EC	Paclitaxel	4	12	3	1	1	2	0	°	°
I2019-013964	5145254	27x21	80	2	0	°	2.303, RCB-II	3	S	1	0	1957-07-20	2019-04-04	61	1	1	1	Supero-esterno	1	1	2019-08-28	0	0	28	0	1	1	2	1	0	0	90	0	35	0/1+	°	Antraciclina	°	AC	°	4	°	1	1	1	1	1	1	0 (sn)
I2019-042563	5149458	20x10	30	0	0	°	1.79, RCB-II	2	S	1	1	1972-06-18	2019-11-05	47	0	0	0	Supero-esterno	1	1	2019-03-12	1	1	21	0	1	2	2	1	1	1	0	0	90	0/1+	°	Antraciclina	Taxani	AC	Paclitaxel	4	12	3	1	1	2	1	1	0 (sn)
I2019-034310	5160373	34x20	75	2	1	17	3.905, RCB-III	3	S	1	0	1962-12-20	2019-09-11	57	1	1	0	Supero-esterno	0	1	2019-05-15	0	0	°	°	1	1	2	1	1	0	0	0	45	0/1+	°	Antraciclina	°	AC	°	4	°	1	1	1	1	0	°	°
I2019-031623	5166406	23x20	90	5	2	6	3.787, RCB-III	3	S	1	0	1974-01-02	2019-08-08	45	0	0	0	Interno-centrale	0	1	2019-07-17	1	0	45	1	0	2	2	1	1	1	90	75	25	0/1+	°	Antraciclina	°	AC	°	4	°	1	1	1	2	0	°	°
I2020-006396	5224593	18x9	70	1	2	11	3.68, RCB-III	3	S	1	0	1972-10-24	2020-02-14	48	0	0	0	Supero-esterno	1	1	2019-06-15	1	1	40	1	0	1	2	1	1	0	0	0	80	0/1+	°	Antraciclina	Taxani	EC	Paclitaxel	4	12	3	1	1	2	1	2	1(sn)
			60	5	1									50										33
[truncated: 37 more columns]

## Sheet: estrazione
			FU, DATEFU, DISTMET, DATEDISTMET, DISTMETSKEL, DISTMETLUNG, DISTMETLIVE, DISTMETSNC, DISTMETOTH, DISTMETOTHSITE, B01, B02, B03, D06, D15, D27, D30, D31, D38, D39, D40, D42, D44, D46, D48, D49, D51, D52, D56, D57, PET, PET_LN, D60, D61, D62, D68, D69, D69A, D71, D71A, D72, D73, D74, D76, E03, E06, E15, E28, G01, P01, I01, I08, I11, I13, I14, I16, I18, I20, I21, I23, I24, I25, I27, I30, I31, I42, I…
			(((NOT (M01='2') OR M01 IS NULL)) AND (M01='1')) AND (M01='1')
			casi neoadiuvanti in db, con diagnostica, profilo biologico pre e post, follow up, ricedute emetastasi.
